# Supplementary material for: Transcription Factor GarWRKY5 Is Involved in Salt Stress Response in Diploid Cotton Species (Gossypium aridum L.)
Source: Int J Mol Sci. 2019 Oct 23;20(21):5244. doi: 10.3390/ijms20215244 (PMC6862181; doi:10.3390/ijms20215244)
Supplement: Supplementary file 1 [file ijms-20-05244-s001.zip]

Archive with 4 entries (4 files):
- Fig S1 prediction of function protein association network.pdf
- Table S1 Ka&Ks of the homologous gene.xlsx
- Table S2 The details of DEGs and their function annotation.xlsx
- Table S3 GO enrichment of DEGs between OE 0d and WT 0d.xlsx
