# Supplementary material for: Transcription Factor GarWRKY5 Is Involved in Salt Stress Response in Diploid Cotton Species (Gossypium aridum L.)
Source: Int J Mol Sci. 2019 Oct 23;20(21):5244. doi: 10.3390/ijms20215244 (PMC6862181; doi:10.3390/ijms20215244)
Supplement: Supplementary file 1 [file ijms-20-05244-s001.zip › Table S1 Ka&Ks of the homologous gene.xlsx]

## Sheet: Sheet1
Seq 1	Seq 2	SynDif	SynPos	Ks	NSynDif	NSynPos	Ka	Ka/Ks
GarWRKY5	Cotton_A_04316	3	147.08	0.0207	25	581.92	0.0442	2.13527
GarWRKY5	Gorai.005G003900	2	147.67	0.0137	10	581.33	0.0174	1.27007
GarWRKY5	Gh_A02G002	4	147.83	0.0276	19	581.17	0.0334	1.21014
GarWRKY5	Gh_D02G004	4	147.83	0.0276	15	581.17	0.0263	0.952899
Gorai.005G003900	Cotton_A_04316	3	148.92	0.0204	19	580.08	0.0335	1.64216
Gorai.005G003900	Gh_A02G002	4	149.67	0.0272	13	579.33	0.0228	0.838235
Gorai.005G003900	Gh_D02G004	4	149.67	0.0272	7	579.33	0.0122	0.448529
Gh_D02G004	Cotton_A_04316	5	149.08	0.0343	24	579.92	0.0426	1.24198
Gh_D02G004	Gh_A02G002	6	149.83	0.0412	18	579.17	0.0317	0.769417
Gh_A02G002	Cotton_A_04316	1	149.08	0.0067	8	579.92	0.0139	2.07463
