# Supplementary material for: Transcription Factor GarWRKY5 Is Involved in Salt Stress Response in Diploid Cotton Species (Gossypium aridum L.)
Source: Int J Mol Sci. 2019 Oct 23;20(21):5244. doi: 10.3390/ijms20215244 (PMC6862181; doi:10.3390/ijms20215244)
Supplement: Supplementary file 1 [file ijms-20-05244-s001.zip › Table S2 The details of DEGs and their function annotation.xlsx]

## Sheet: OE 0d vs WT 0d
	#id	Regulated	log2(OE 0d vs WT 0d)	padj	Annotation
1	AT1G01560	up	1.11847	7.80221e-05	MAP kinase 11
2	AT1G01680	up	2.25755	4.7801e-15	plant U-box 54
3	AT1G02390	up	1.19402	1.02926e-11	glycerol-3-phosphate acyltransferase 2
4	AT1G02450	up	1.20521	9.29076e-05	NIM1-interacting 1
5	AT1G02920	up	1.50352	4.706e-15	glutathione S-transferase 7
6	AT1G02930	up	1.24623	1.14991e-20	glutathione S-transferase 6
7	AT1G04770	up	1.86321	5.85552e-26	Tetratricopeptide repeat (TPR)-like superfamily protein
8	AT1G06000	up	1.12453	1.49117e-23	UDP-Glycosyltransferase superfamily protein
9	AT1G06002	up	1.0539	5.3211e-18
10	AT1G07450	up	1.35605	1.68615e-10	NAD(P)-binding Rossmann-fold superfamily protein
11	AT1G08830	up	1.15682	9.39878e-31	copper/zinc superoxide dismutase 1
12	AT1G09080	up	1.1386	0.00023866	Heat shock protein 70 (Hsp 70) family protein
13	AT1G09480	up	1.15563	8.06303e-08	NAD(P)-binding Rossmann-fold superfamily protein
14	AT1G10340	up	1.07219	3.50336e-05	Ankyrin repeat family protein
15	AT1G12030	up	1.20053	2.0505e-05	Protein of unknown function (DUF506)
16	AT1G13609	up	1.20387	6.22964e-05	Defensin-like (DEFL) family protein
17	AT1G14120	up	1.0853	0.000505831	2-oxoglutarate (2OG) and Fe(II)-dependent oxygenase superfamily protein
18	AT1G17380	up	1.19593	6.09416e-05	jasmonate-zim-domain protein 5
19	AT1G17830	up	1.07224	2.17563e-08	Protein of unknown function (DUF789)
20	AT1G19180	up	1.52929	1.7751e-13	jasmonate-zim-domain protein 1
21	AT1G19670	up	1.58552	1.04575e-19	chlorophyllase 1
22	AT1G21110	up	1.11025	0.000167403	O-methyltransferase family protein
23	AT1G21120	up	1.16407	4.55453e-05	O-methyltransferase family protein
24	AT1G21240	up	1.05202	0.000528941	wall associated kinase 3
25	AT1G23205	up	1.42085	5.70844e-35	Plant invertase/pectin methylesterase inhibitor superfamily protein
26	AT1G26420	up	1.10964	0.000368951	FAD-binding Berberine family protein
27	AT1G27730	up	1.19324	4.29545e-07	salt tolerance zinc finger
28	AT1G28480	up	1.80827	1.29415e-09	Thioredoxin superfamily protein
29	AT1G28570	up	1.29486	1.73359e-20	SGNH hydrolase-type esterase superfamily protein
30	AT1G30190	up	1.37659	2.18773e-08
31	AT1G30530	up	1.11248	2.00554e-41	UDP-glucosyl transferase 78D1
32	AT1G31550	up	1.14321	3.89023e-17	GDSL-like Lipase/Acylhydrolase superfamily protein
33	AT1G33960	up	2.08694	3.93207e-25	P-loop containing nucleoside triphosphate hydrolases superfamily protein
34	AT1G35210	up	1.41146	5.56033e-07
35	AT1G35230	up	1.46446	4.48619e-10	arabinogalactan protein 5
36	AT1G43160	up	1.59355	8.06303e-08	related to AP2 6
37	AT1G43670	up	1.05466	9.42856e-20	Inositol monophosphatase family protein
38	AT1G43675	up	1.5876	5.84832e-14	transposable element gene
39	AT1G43910	up	1.20057	2.04889e-08	P-loop containing nucleoside triphosphate hydrolases superfamily protein
40	AT1G47370	up	1.26245	6.16498e-06	Toll-Interleukin-Resistance (TIR) domain family protein
41	AT1G47395	up	1.70655	5.96811e-14
42	AT1G47400	up	1.58322	9.10832e-11
43	AT1G47440	up	1.21817	1.92259e-05
44	AT1G52000	up	1.25828	6.15864e-07	Mannose-binding lectin superfamily protein
45	AT1G52040	up	1.47289	5.76851e-09	myrosinase-binding protein 1
46	AT1G52400	up	1.51105	2.55693e-18	beta glucosidase 18
47	AT1G52410	up	1.25941	9.84079e-06	TSK-associating protein 1
48	AT1G52890	up	1.01481	0.00118808	NAC domain containing protein 19
49	AT1G53885	up	1.01288	0.00091945	Protein of unknown function (DUF581)
50	AT1G53903	up	1.04041	0.000585024	Protein of unknown function (DUF581)
51	AT1G56650	up	2.50113	9.70361e-37	production of anthocyanin pigment 1
52	AT1G57590	up	1.69048	3.12535e-11	Pectinacetylesterase family protein
53	AT1G57630	up	1.31752	1.13479e-05	Toll-Interleukin-Resistance (TIR) domain family protein
54	AT1G58270	up	1.0874	3.91604e-27	TRAF-like family protein
55	AT1G60190	up	1.02174	6.71286e-07	ARM repeat superfamily protein
56	AT1G60590	up	1.29621	3.08959e-46	Pectin lyase-like superfamily protein
57	AT1G61800	up	1.86479	3.51021e-10	glucose-6-phosphate/phosphate translocator 2
58	AT1G64200	up	1.03638	6.46417e-19	vacuolar H+-ATPase subunit E isoform 3
59	AT1G64780	up	1.40956	1.54026e-24	ammonium transporter 1;2
60	AT1G64980	up	1.16631	4.74877e-43	Nucleotide-diphospho-sugar transferases superfamily protein
61	AT1G65486	up	1.09788	4.07095e-10
62	AT1G65690	up	1.28937	6.27034e-06	Late embryogenesis abundant (LEA) hydroxyproline-rich glycoprotein family
63	AT1G65870	up	1.30421	5.39881e-10	Disease resistance-responsive (dirigent-like protein) family protein
64	AT1G66700	up	1.45502	1.64598e-06	S-adenosyl-L-methionine-dependent methyltransferases superfamily protein
65	AT1G67360	up	1.00327	3.78923e-19	Rubber elongation factor protein (REF)
66	AT1G68600	up	2.27832	1.20229e-50	Aluminium activated malate transporter family protein
67	AT1G69140	up	1.08979	2.69668e-06
68	AT1G72140	up	1.13555	1.05438e-08	Major facilitator superfamily protein
69	AT1G72240	up	1.10517	0.000283759
70	AT1G72520	up	1.20064	1.62791e-11	PLAT/LH2 domain-containing lipoxygenase family protein
71	AT1G72900	up	1.06176	1.21582e-15	Toll-Interleukin-Resistance (TIR) domain-containing protein
72	AT1G72920	up	1.51258	6.20588e-15	Toll-Interleukin-Resistance (TIR) domain family protein
73	AT1G73325	up	2.16847	1.12613e-14	Kunitz family trypsin and protease inhibitor protein
74	AT1G74100	up	1.04736	2.56036e-28	sulfotransferase 16
75	AT1G74770	up	1.89986	8.51976e-12	zinc ion binding
76	AT1G75040	up	1.58204	2.63902e-14	pathogenesis-related gene 5
77	AT1G76530	up	1.06704	0.000129635	Auxin efflux carrier family protein
78	AT1G76790	up	1.02201	0.000940569	O-methyltransferase family protein
79	AT1G76955	up	1.6612	1.98501e-09	Expressed protein
80	AT1G78410	up	1.10217	0.000439478	VQ motif-containing protein
81	AT1G80130	up	1.0437	6.33701e-14	Tetratricopeptide repeat (TPR)-like superfamily protein
82	AT2G01890	up	1.21479	1.25866e-11	purple acid phosphatase 8
83	AT2G05995	up	1.15032	1.85075e-05	other RNA
84	AT2G14030	up	2.00194	8.40726e-12	transposable element gene
85	AT2G14247	up	1.98804	2.19691e-13	Expressed protein
86	AT2G16367	up	2.57259	3.46373e-111
87	AT2G17280	up	1.84644	8.74719e-31	Phosphoglycerate mutase family protein
88	AT2G18690	up	1.28403	2.64083e-10
89	AT2G20142	up	1.55504	1.88219e-10	Toll-Interleukin-Resistance (TIR) domain family protein
90	AT2G20340	up	1.03046	3.26797e-15	Pyridoxal phosphate (PLP)-dependent transferases superfamily protein
91	AT2G23000	up	1.51443	3.34917e-41	serine carboxypeptidase-like 10
92	AT2G23010	up	2.13124	2.10475e-49	serine carboxypeptidase-like 9
93	AT2G25260	up	1.05319	8.08377e-05
94	AT2G26560	up	1.29389	1.00931e-07	phospholipase A 2A
95	AT2G27420	up	2.04857	6.42816e-24	Cysteine proteinases superfamily protein
96	AT2G28190	up	1.43728	5.11557e-56	copper/zinc superoxide dismutase 2
97	AT2G29310	up	1.07471	3.23001e-32	NAD(P)-binding Rossmann-fold superfamily protein
98	AT2G30750	up	2.13732	4.05541e-14	cytochrome P450, family 71, subfamily A, polypeptide 12
99	AT2G30766	up	1.35529	1.12462e-06
100	AT2G30770	up	1.2014	9.07346e-07	cytochrome P450, family 71, subfamily A, polypeptide 13
101	AT2G32140	up	1.21027	9.16395e-05	transmembrane receptors
102	AT2G33380	up	1.63047	1.28215e-33	Caleosin-related family protein
103	AT2G34810	up	1.39604	3.24421e-13	FAD-binding Berberine family protein
104	AT2G36590	up	1.14504	5.54104e-13	proline transporter 3
105	AT2G36750	up	1.06377	0.000309445	UDP-glucosyl transferase 73C1
106	AT2G38750	up	1.28521	3.92688e-23	annexin 4
107	AT2G38760	up	1.25122	1.62391e-12	annexin 3
108	AT2G41312	up	1.10691	2.04428e-13	other RNA
109	AT2G43290	up	1.00653	7.18729e-12	Calcium-binding EF-hand family protein
110	AT2G43530	up	1.33649	2.75183e-19	Scorpion toxin-like knottin superfamily protein
111	AT2G43550	up	1.26899	2.53493e-27	Scorpion toxin-like knottin superfamily protein
112	AT2G43570	up	1.71823	4.64062e-15	chitinase, putative
113	AT2G45135	up	1.33365	5.70684e-06	RING/U-box superfamily protein
114	AT2G46400	up	1.91764	2.02774e-12	WRKY DNA-binding protein 46
115	AT2G46650	up	1.0483	4.19203e-14	cytochrome B5 isoform C
116	AT2G46940	up	1.17203	7.57235e-07
117	AT3G01830	up	1.32636	1.33012e-05	Calcium-binding EF-hand family protein
118	AT3G05630	up	1.11594	2.01706e-05	phospholipase D P2
119	AT3G09160	up	1.03476	2.9718e-12	RNA-binding (RRM/RBD/RNP motifs) family protein
120	AT3G09162	up	1.03476	2.9718e-12
121	AT3G10150	up	1.14768	0.000109717	purple acid phosphatase 16
122	AT3G10185	up	2.23705	6.53559e-21	Gibberellin-regulated family protein
123	AT3G14020	up	1.03953	9.33587e-12	nuclear factor Y, subunit A6
124	AT3G16470	up	1.07398	6.08788e-12	Mannose-binding lectin superfamily protein
125	AT3G19040	up	1.02379	0.00129593	histone acetyltransferase of the TAFII250 family 2
126	AT3G21330	up	1.31607	7.34092e-06	basic helix-loop-helix (bHLH) DNA-binding superfamily protein
127	AT3G21890	up	1.4792	1.65773e-11	B-box type zinc finger family protein
128	AT3G25240	up	1.0345	0.00084896	Protein of unknown function (DUF506)
129	AT3G25770	up	1.57455	6.40733e-09	allene oxide cyclase 2
130	AT3G26830	up	1.45154	8.93932e-07	Cytochrome P450 superfamily protein
131	AT3G28220	up	2.13348	2.18507e-36	TRAF-like family protein
132	AT3G28270	up	1.27446	2.67666e-06	Protein of unknown function (DUF677)
133	AT3G28290	up	1.78151	3.54939e-11	Protein of unknown function (DUF677)
134	AT3G28300	up	1.7747	4.5392e-11	Protein of unknown function (DUF677)
135	AT3G28580	up	1.20792	4.96149e-05	P-loop containing nucleoside triphosphate hydrolases superfamily protein
136	AT3G29000	up	1.3727	7.74915e-06	Calcium-binding EF-hand family protein
137	AT3G29639	up	1.26766	8.9368e-08
138	AT3G30122	up	1.51349	6.35432e-18
139	AT3G33528	up	1.08046	0.00037211
140	AT3G44450	up	1.08229	6.53212e-06
141	AT3G44990	up	1.99581	4.90428e-64	xyloglucan endo-transglycosylase-related 8
142	AT3G45140	up	1.70337	4.36212e-31	lipoxygenase 2
143	AT3G46090	up	1.05925	0.000653539	C2H2 and C2HC zinc fingers superfamily protein
144	AT3G47480	up	1.31982	2.44127e-06	Calcium-binding EF-hand family protein
145	AT3G48460	up	1.01534	2.3723e-17	GDSL-like Lipase/Acylhydrolase superfamily protein
146	AT3G48630	up	1.14218	0.000182712
147	AT3G49320	up	1.06043	1.46907e-05	Metal-dependent protein hydrolase
148	AT3G49570	up	1.84778	3.72774e-10	response to low sulfur 3
149	AT3G49580	up	1.40931	3.79823e-06	response to low sulfur 1
150	AT3G50770	up	1.06118	0.000253662	calmodulin-like 41
151	AT3G50930	up	1.63711	3.49759e-15	cytochrome BC1 synthesis
152	AT3G51238	up	1.04961	2.34722e-12	other RNA
153	AT3G51240	up	1.07691	2.37031e-16	flavanone 3-hydroxylase
154	AT3G54990	up	1.216	2.71856e-09	Integrase-type DNA-binding superfamily protein
155	AT3G55970	up	1.67737	2.08542e-09	jasmonate-regulated gene 21
156	AT3G57157	up	1.38685	4.29797e-08	other RNA
157	AT3G59140	up	1.24594	2.01131e-21	multidrug resistance-associated protein 14
158	AT3G59250	up	1.97296	3.31768e-26	F-box/RNI-like superfamily protein
159	AT3G61190	up	1.37574	1.05768e-06	BON association protein 1
160	AT3G61920	up	1.13926	2.94219e-05
161	AT4G00165	up	1.00315	3.79916e-10	Bifunctional inhibitor/lipid-transfer protein/seed storage 2S albumin superfamily protein
162	AT4G00700	up	1.28287	1.33046e-05	C2 calcium/lipid-binding plant phosphoribosyltransferase family protein
163	AT4G01080	up	2.43436	2.18891e-34	TRICHOME BIREFRINGENCE-LIKE 26
164	AT4G02360	up	1.05879	0.000169899	Protein of unknown function, DUF538
165	AT4G04490	up	1.77908	4.30681e-13	cysteine-rich RLK (RECEPTOR-like protein kinase) 36
166	AT4G04500	up	1.0615	0.000781785	cysteine-rich RLK (RECEPTOR-like protein kinase) 37
167	AT4G04610	up	1.87046	5.37309e-52	APS reductase 1
168	AT4G04830	up	1.22846	7.10851e-44	methionine sulfoxide reductase B5
169	AT4G04840	up	1.36048	1.69597e-21	methionine sulfoxide reductase B6
170	AT4G08555	up	1.1442	0.000154973
171	AT4G08870	up	1.53703	2.3957e-16	Arginase/deacetylase superfamily protein
172	AT4G09750	up	1.02152	2.98375e-13	NAD(P)-binding Rossmann-fold superfamily protein
173	AT4G10120	up	1.30857	4.60383e-13	Sucrose-phosphate synthase family protein
174	AT4G12290	up	1.0865	5.46691e-11	Copper amine oxidase family protein
175	AT4G12490	up	1.23084	4.03191e-05	Bifunctional inhibitor/lipid-transfer protein/seed storage 2S albumin superfamily protein
176	AT4G13410	up	2.06184	1.84049e-22	Nucleotide-diphospho-sugar transferases superfamily protein
177	AT4G14365	up	1.38024	7.00903e-20	XB3 ortholog 4 in Arabidopsis thaliana
178	AT4G14680	up	1.03929	1.09985e-14	Pseudouridine synthase/archaeosine transglycosylase-like family protein
179	AT4G15620	up	1.55749	2.73442e-25	Uncharacterised protein family (UPF0497)
180	AT4G16590	up	2.32069	1.90196e-15	cellulose synthase-like A01
181	AT4G16880	up	1.18838	5.80877e-09	Leucine-rich repeat (LRR) family protein
182	AT4G17470	up	1.01908	0.0012221	alpha/beta-Hydrolases superfamily protein
183	AT4G19030	up	2.47077	1.39199e-22	NOD26-like major intrinsic protein 1
184	AT4G20860	up	1.0557	6.35802e-05	FAD-binding Berberine family protein
185	AT4G21903	up	1.00892	2.33444e-06	MATE efflux family protein
186	AT4G21910	up	1.15246	1.62597e-15	MATE efflux family protein
187	AT4G21990	up	1.52732	5.64078e-34	APS reductase 3
188	AT4G23140	up	1.05639	7.46028e-05	cysteine-rich RLK (RECEPTOR-like protein kinase) 6
189	AT4G23200	up	1.05232	0.00083886	cysteine-rich RLK (RECEPTOR-like protein kinase) 12
190	AT4G23215	up	1.15002	0.000114249
191	AT4G23600	up	1.05659	0.000406352	Tyrosine transaminase family protein
192	AT4G23680	up	1.74845	6.05129e-11	Polyketide cyclase/dehydrase and lipid transport superfamily protein
193	AT4G23990	up	1.33994	4.32783e-16	cellulose synthase like G3
194	AT4G26950	up	1.79562	3.2534e-15	Protein of unknown function, DUF584
195	AT4G27560	up	1.17234	1.26946e-38	UDP-Glycosyltransferase superfamily protein
196	AT4G27570	up	1.17234	1.26946e-38	UDP-Glycosyltransferase superfamily protein
197	AT4G29700	up	1.15384	8.6845e-10	Alkaline-phosphatase-like family protein
198	AT4G30530	up	1.01611	5.84336e-15	Class I glutamine amidotransferase-like superfamily protein
199	AT4G30650	up	1.18943	6.06054e-18	Low temperature and salt responsive protein family
200	AT4G31870	up	1.40379	3.38918e-06	glutathione peroxidase 7
201	AT4G36830	up	1.0523	2.54415e-08	GNS1/SUR4 membrane protein family
202	AT4G38560	up	1.72122	1.19847e-09	Arabidopsis phospholipase-like protein (PEARLI 4) family
203	AT4G39030	up	1.30935	9.64362e-23	MATE efflux family protein
204	AT4G39210	up	1.25469	2.53981e-16	Glucose-1-phosphate adenylyltransferase family protein
205	AT5G03210	up	1.31614	5.14627e-06
206	AT5G03350	up	1.32069	8.12181e-29	Legume lectin family protein
207	AT5G04150	up	1.24704	1.1072e-05	basic helix-loop-helix (bHLH) DNA-binding superfamily protein
208	AT5G05250	up	1.13223	1.45295e-08
209	AT5G05600	up	1.13067	0.000324329	2-oxoglutarate (2OG) and Fe(II)-dependent oxygenase superfamily protein
210	AT5G06510	up	2.01711	4.36496e-28	nuclear factor Y, subunit A10
211	AT5G07990	up	1.11516	1.29044e-05	Cytochrome P450 superfamily protein
212	AT5G13320	up	1.41549	1.02475e-13	Auxin-responsive GH3 family protein
213	AT5G16190	up	1.03477	6.38374e-07	cellulose synthase like A11
214	AT5G16980	up	1.91875	6.13703e-23	Zinc-binding dehydrogenase family protein
215	AT5G22520	up	1.18705	0.000144591
216	AT5G22570	up	1.09962	0.000331039	WRKY DNA-binding protein 38
217	AT5G23240	up	1.02162	5.00698e-08	DNAJ heat shock N-terminal domain-containing protein
218	AT5G24110	up	1.69596	1.54427e-08	WRKY DNA-binding protein 30
219	AT5G24150	up	1.22975	8.39578e-18	FAD/NAD(P)-binding oxidoreductase family protein
220	AT5G24155	up	1.22975	8.39578e-18	FAD/NAD(P)-binding oxidoreductase family protein
221	AT5G24160	up	1.43153	5.96467e-54	squalene monoxygenase 6
222	AT5G24660	up	1.79619	2.40112e-10	response to low sulfur 2
223	AT5G24770	up	1.31479	1.20864e-06	vegetative storage protein 2
224	AT5G24780	up	1.15749	0.000138413	vegetative storage protein 1
225	AT5G25260	up	1.15126	0.000242784	SPFH/Band 7/PHB domain-containing membrane-associated protein family
226	AT5G26220	up	1.89314	3.06774e-12	ChaC-like family protein
227	AT5G26690	up	1.1999	0.000119017	Heavy metal transport/detoxification superfamily protein
228	AT5G38900	up	1.23873	3.3827e-05	Thioredoxin superfamily protein
229	AT5G39670	up	2.13534	4.71986e-18	Calcium-binding EF-hand family protein
230	AT5G41750	up	1.08439	3.73684e-05	Disease resistance protein (TIR-NBS-LRR class) family
231	AT5G42380	up	1.27149	3.38457e-05	calmodulin like 37
232	AT5G42760	up	1.47575	2.21175e-27	Leucine carboxyl methyltransferase
233	AT5G45920	up	1.19199	2.60655e-15	SGNH hydrolase-type esterase superfamily protein
234	AT5G45960	up	1.12016	1.25425e-09	GDSL-like Lipase/Acylhydrolase superfamily protein
235	AT5G47240	up	1.43634	4.10507e-09	nudix hydrolase homolog 8
236	AT5G47330	up	1.43219	8.95305e-08	alpha/beta-Hydrolases superfamily protein
237	AT5G48470	up	1.04235	9.83424e-20
238	AT5G48657	up	1.01728	0.000129796	defense protein-related
239	AT5G48850	up	2.29394	3.02817e-22	Tetratricopeptide repeat (TPR)-like superfamily protein
240	AT5G50800	up	2.01014	9.37959e-42	Nodulin MtN3 family protein
241	AT5G51190	up	1.242	2.28598e-06	Integrase-type DNA-binding superfamily protein
242	AT5G52320	up	1.23391	1.48012e-19	cytochrome P450, family 96, subfamily A, polypeptide 4
243	AT5G52750	up	1.06036	2.45131e-05	Heavy metal transport/detoxification superfamily protein
244	AT5G52760	up	1.88402	4.07349e-14	Copper transport protein family
245	AT5G53450	up	1.57781	1.00574e-21	OBP3-responsive gene 1
246	AT5G53710	up	1.26451	2.30938e-05
247	AT5G54060	up	1.3108	8.95768e-08	UDP-glucose:flavonoid 3-o-glucosyltransferase
248	AT5G59050	up	1.03674	1.06364e-10
249	AT5G59130	up	1.25478	3.87838e-12	Subtilase family protein
250	AT5G59510	up	1.2375	4.38443e-05	ROTUNDIFOLIA like 5
251	AT5G59820	up	1.23551	1.41811e-05	C2H2-type zinc finger family protein
252	AT5G64810	up	1.33288	1.44425e-05	WRKY DNA-binding protein 51
253	AT5G66740	up	1.05774	1.01511e-06	Protein of unknown function (DUF620)
254	AT1G02610	down	-1.29271	1.05307e-05	RING/FYVE/PHD zinc finger superfamily protein
255	AT1G02640	down	-1.2995	3.21762e-13	beta-xylosidase 2
256	AT1G03010	down	-1.74898	4.13535e-11	Phototropic-responsive NPH3 family protein
257	AT1G03502	down	-1.34655	2.57071e-09	snoRNA
258	AT1G03506	down	-1.34655	2.57071e-09	snoRNA
259	AT1G03935	down	-1.46024	4.30956e-14	snoRNA
260	AT1G09460	down	-1.076	9.75648e-07	Carbohydrate-binding X8 domain superfamily protein
261	AT1G11260	down	-1.36857	1.69661e-40	sugar transporter 1
262	AT1G12080	down	-1.08816	4.70656e-27	Vacuolar calcium-binding protein-related
263	AT1G15125	down	-1.02936	4.40275e-05	S-adenosyl-L-methionine-dependent methyltransferases superfamily protein
264	AT1G19530	down	-1.33933	1.14609e-05
265	AT1G22890	down	-1.62277	7.76381e-24
266	AT1G23050	down	-1.72225	1.38716e-21	hydroxyproline-rich glycoprotein family protein
267	AT1G23052	down	-1.72853	8.99921e-22
268	AT1G23060	down	-1.11115	3.90624e-05
269	AT1G23390	down	-1.37353	3.11257e-28	Kelch repeat-containing F-box family protein
270	AT1G25230	down	-1.13537	1.09679e-26	Calcineurin-like metallo-phosphoesterase superfamily protein
271	AT1G28330	down	-1.47633	1.13041e-65	dormancy-associated protein-like 1
272	AT1G29930	down	-1.03763	3.68375e-29	chlorophyll A/B binding protein 1
273	AT1G34630	down	-1.04897	2.18922e-20
274	AT1G47270	down	-1.04392	2.01131e-21	tubby like protein 6
275	AT1G49130	down	-1.15701	6.08913e-18	B-box type zinc finger protein with CCT domain
276	AT1G49200	down	-1.05972	2.38269e-07	RING/U-box superfamily protein
277	AT1G49500	down	-1.19228	3.61104e-14
278	AT1G56010	down	-1.36052	5.26401e-15	NAC domain containing protein 1
279	AT1G58190	down	-1.26888	4.10011e-05	receptor like protein 9
280	AT1G62480	down	-1.0828	6.13361e-21	Vacuolar calcium-binding protein-related
281	AT1G67260	down	-1.02784	0.000883853	TCP family transcription factor
282	AT1G68840	down	-1.20906	7.64974e-27	related to ABI3/VP1 2
283	AT1G69490	down	-2.31133	1.98605e-49	NAC-like, activated by AP3/PI
284	AT1G71030	down	-1.03833	1.1723e-05	MYB-like 2
285	AT1G73830	down	-1.17392	3.66978e-09	BR enhanced expression 3
286	AT1G75750	down	-1.17697	0.000146591	GAST1 protein homolog 1
287	AT1G76490	down	-1.13995	1.14463e-39	hydroxy methylglutaryl CoA reductase 1
288	AT1G77760	down	-1.72442	6.42733e-20	nitrate reductase 1
289	AT1G79700	down	-1.01286	4.40387e-12	Integrase-type DNA-binding superfamily protein
290	AT1G80440	down	-2.12021	2.09592e-49	Galactose oxidase/kelch repeat superfamily protein
291	AT1G80920	down	-1.27617	1.92638e-63	Chaperone DnaJ-domain superfamily protein
292	AT2G05540	down	-1.01264	0.000509767	Glycine-rich protein family
293	AT2G14900	down	-1.29501	4.42591e-16	Gibberellin-regulated family protein
294	AT2G15880	down	-1.23581	2.29032e-05	Leucine-rich repeat (LRR) family protein
295	AT2G16060	down	-1.03914	3.95988e-11	hemoglobin 1
296	AT2G17880	down	-1.09021	9.70845e-08	Chaperone DnaJ-domain superfamily protein
297	AT2G18480	down	-1.17637	5.28225e-06	Major facilitator superfamily protein
298	AT2G18700	down	-1.3263	4.45871e-24	trehalose phosphatase/synthase 11
299	AT2G20670	down	-1.72621	1.58609e-38	Protein of unknown function (DUF506)
300	AT2G25590	down	-1.09719	3.27088e-15	Plant Tudor-like protein
301	AT2G25900	down	-1.28232	3.50505e-33	Zinc finger C-x8-C-x5-C-x3-H type family protein
302	AT2G29980	down	-1.03294	2.14787e-26	fatty acid desaturase 3
303	AT2G33810	down	-1.08335	9.10004e-15	squamosa promoter binding protein-like 3
304	AT2G33830	down	-2.6021	2.13571e-111	Dormancy/auxin associated family protein
305	AT2G34430	down	-2.00759	7.21667e-71	light-harvesting chlorophyll-protein complex II subunit B1
306	AT2G34655	down	-1.45504	4.71274e-16
307	AT2G37130	down	-1.12127	2.90575e-17	Peroxidase superfamily protein
308	AT2G39400	down	-1.08311	5.13203e-10	alpha/beta-Hydrolases superfamily protein
309	AT2G40330	down	-1.7958	8.12534e-10	PYR1-like 6
310	AT2G42610	down	-1.00579	3.58746e-10	Protein of unknown function (DUF640)
311	AT2G42870	down	-1.15951	1.19843e-09	phy rapidly regulated 1
312	AT3G02410	down	-1.03101	0.000643215	alpha/beta-Hydrolases superfamily protein
313	AT3G08660	down	-1.10136	7.88691e-12	Phototropic-responsive NPH3 family protein
314	AT3G12710	down	-1.13556	3.01593e-10	DNA glycosylase superfamily protein
315	AT3G15450	down	-2.26432	5.69274e-52	Aluminium induced protein with YGL and LRDR motifs
316	AT3G15620	down	-1.07669	9.58644e-10	DNA photolyase family protein
317	AT3G15630	down	-1.67796	2.05408e-40
318	AT3G16670	down	-1.25685	1.63934e-05	Pollen Ole e 1 allergen and extensin family protein
319	AT3G16770	down	-1.98081	1.55639e-35	ethylene-responsive element binding protein
320	AT3G22142	down	-1.16811	4.52534e-09	Bifunctional inhibitor/lipid-transfer protein/seed storage 2S albumin superfamily protein
321	AT3G26200	down	-2.56932	3.14795e-28	cytochrome P450, family 71, subfamily B, polypeptide 22
322	AT3G29370	down	-1.38683	3.25987e-08
323	AT3G30720	down	-1.29808	1.84695e-09	qua-quine starch
324	AT3G30775	down	-2.31149	2.32373e-84	Methylenetetrahydrofolate reductase family protein
325	AT3G48360	down	-1.51381	1.77505e-09	BTB and TAZ domain protein 2
326	AT3G49940	down	-1.0429	1.47335e-11	LOB domain-containing protein 38
327	AT3G55240	down	-2.1346	9.29375e-14	Plant protein 1589 of unknown function
328	AT3G57440	down	-1.21093	0.000100631
329	AT3G58070	down	-1.55699	8.62218e-08	C2H2 and C2HC zinc fingers superfamily protein
330	AT3G59900	down	-1.16576	2.96845e-05	auxin-regulated gene involved in organ size
331	AT3G60300	down	-1.21417	2.64747e-34	RWD domain-containing protein
332	AT3G61210	down	-1.06828	1.42608e-10	S-adenosyl-L-methionine-dependent methyltransferases superfamily protein
333	AT3G61630	down	-1.05515	6.54209e-14	cytokinin response factor 6
334	AT3G62950	down	-1.22664	2.6669e-14	Thioredoxin superfamily protein
335	AT4G01525	down	-1.46023	3.05787e-07	transposable element gene
336	AT4G02380	down	-1.42609	6.12602e-07	senescence-associated gene 21
337	AT4G08290	down	-1.09798	3.84691e-08	nodulin MtN21 /EamA-like transporter family protein
338	AT4G08300	down	-1.23747	9.30382e-15	nodulin MtN21 /EamA-like transporter family protein
339	AT4G10910	down	-1.20872	2.38356e-05
340	AT4G13830	down	-1.06411	1.34252e-18	DNAJ-like 20
341	AT4G17245	down	-1.22179	9.28941e-14	RING/U-box superfamily protein
342	AT4G17730	down	-1.02128	1.40017e-35	syntaxin of plants 23
343	AT4G21326	down	-1.04779	1.70926e-08	subtilase 3.12
344	AT4G21870	down	-1.25361	3.06066e-09	HSP20-like chaperones superfamily protein
345	AT4G25100	down	-1.59505	5.86681e-09	Fe superoxide dismutase 1
346	AT4G27450	down	-1.62674	4.79383e-28	Aluminium induced protein with YGL and LRDR motifs
347	AT4G31290	down	-1.1671	1.24414e-27	ChaC-like family protein
348	AT4G31620	down	-1.03104	1.16747e-05	Transcriptional factor B3 family protein
349	AT4G31877	down	-1.0293	7.74883e-06	MIR156C; miRNA
350	AT4G32480	down	-1.05221	2.09806e-11	Protein of unknown function (DUF506)
351	AT4G34770	down	-1.26537	2.81706e-09	SAUR-like auxin-responsive protein family
352	AT4G34970	down	-1.02543	0.000121772	actin depolymerizing factor 9
353	AT4G35970	down	-1.05388	6.17711e-08	ascorbate peroxidase 5
354	AT4G36040	down	-1.14884	1.4399e-18	Chaperone DnaJ-domain superfamily protein
355	AT4G36850	down	-1.10999	0.00040177	PQ-loop repeat family protein / transmembrane family protein
356	AT4G37610	down	-1.08786	7.52106e-11	BTB and TAZ domain protein 5
357	AT5G02020	down	-1.41176	3.78022e-12
358	AT5G04190	down	-1.0639	0.000292059	phytochrome kinase substrate 4
359	AT5G05440	down	-1.1552	1.31071e-07	Polyketide cyclase/dehydrase and lipid transport superfamily protein
360	AT5G09220	down	-1.7771	8.68346e-46	amino acid permease 2
361	AT5G14545	down	-1.08127	5.1025e-07	MIR398B; miRNA
362	AT5G14690	down	-1.12876	4.835e-05
363	AT5G15581	down	-1.11377	1.40752e-08
364	AT5G16110	down	-1.22558	2.11038e-61
365	AT5G18170	down	-1.1949	3.5049e-45	glutamate dehydrogenase 1
366	AT5G19120	down	-2.00487	8.68346e-46	Eukaryotic aspartyl protease family protein
367	AT5G19600	down	-1.06022	2.87752e-08	sulfate transporter 3;5
368	AT5G20250	down	-2.53978	9.81111e-95	Raffinose synthase family protein
369	AT5G21170	down	-1.38625	5.45856e-39	5'-AMP-activated protein kinase beta-2 subunit protein
370	AT5G22310	down	-1.2211	7.02452e-09
371	AT5G22920	down	-1.55861	2.82219e-46	CHY-type/CTCHY-type/RING-type Zinc finger protein
372	AT5G24580	down	-1.2966	1.17808e-10	Heavy metal transport/detoxification superfamily protein
373	AT5G25350	down	-1.07111	1.66138e-14	EIN3-binding F box protein 2
374	AT5G28770	down	-1.01672	1.19934e-26	bZIP transcription factor family protein
375	AT5G35777	down	-1.87409	1.28721e-11	transposable element gene
376	AT5G37300	down	-1.07755	2.80026e-17	O-acyltransferase (WSD1-like) family protein
377	AT5G38200	down	-1.13673	9.82529e-08	Class I glutamine amidotransferase-like superfamily protein
378	AT5G39160	down	-1.13241	1.747e-12	RmlC-like cupins superfamily protein
379	AT5G39190	down	-1.1687	2.32305e-16	germin-like protein 2
380	AT5G39610	down	-1.01435	0.00083886	NAC domain containing protein 6
381	AT5G41700	down	-1.02059	1.4938e-15	ubiquitin conjugating enzyme 8
382	AT5G41761	down	-1.15375	0.000106429
383	AT5G44260	down	-2.1736	9.66579e-21	Zinc finger C-x8-C-x5-C-x3-H type family protein
384	AT5G44973	down	-1.4229	1.22384e-06
385	AT5G49360	down	-2.69464	7.30163e-59	beta-xylosidase 1
386	AT5G54190	down	-1.28161	2.2658e-05	protochlorophyllide oxidoreductase A
387	AT5G57340	down	-1.08223	1.08416e-08
388	AT5G57550	down	-2.00374	2.00564e-13	xyloglucan endotransglucosylase/hydrolase 25
389	AT5G58670	down	-1.24991	6.39035e-11	phospholipase C1
390	AT5G61440	down	-1.02136	1.41672e-13	atypical CYS HIS rich thioredoxin 5
391	AT5G61590	down	-1.0985	4.96294e-10	Integrase-type DNA-binding superfamily protein
392	AT5G63190	down	-1.12988	4.18972e-29	MA3 domain-containing protein
393	AT5G63195	down	-1.11867	1.76686e-24	other RNA
394	AT5G63560	down	-1.2107	9.09718e-05	HXXXD-type acyl-transferase family protein
395	AT5G64240	down	-1.03081	6.16853e-11	metacaspase 3
396	AT5G64260	down	-1.16385	7.31856e-12	EXORDIUM like 2
397	AT5G64570	down	-1.0333	4.57563e-14	beta-D-xylosidase 4
398	AT5G66400	down	-1.12697	1.23787e-13	Dehydrin family protein
