# Supplementary material for: Transcription Factor GarWRKY5 Is Involved in Salt Stress Response in Diploid Cotton Species (Gossypium aridum L.)
Source: Int J Mol Sci. 2019 Oct 23;20(21):5244. doi: 10.3390/ijms20215244 (PMC6862181; doi:10.3390/ijms20215244)
Supplement: Supplementary file 1 [file ijms-20-05244-s001.zip › Table S3 GO enrichment of DEGs between OE 0d and WT 0d.xlsx]

## Sheet: 253 up-regulated genes
Analysis Type:	PANTHER Overrepresentation Test (Released 20181113)
Annotation Version and Release Date:	GO Ontology database Released 2019-01-01
Analyzed List:	upload_1 (Arabidopsis thaliana)
Reference List:	Arabidopsis thaliana (all genes in database)
Test Type:	FISHER
Correction:	BONFERRONI
Bonferroni count:	2718
GO biological process complete	Arabidopsis thaliana - REFLIST (27581)	upload_1 (238)	upload_1 (expected)	upload_1 (over/under)	upload_1 (fold Enrichment)	upload_1 (P-value)
cellular oxidant detoxification (GO:0098869)	24	6	0.21	+	28.97	0.0005	AT1G08830, AT1G56650, AT2G28190, AT3G49570, AT3G49580, AT5G24660
cellular detoxification (GO:1990748)	36	6	0.31	+	19.31	0.00406	AT1G08830, AT1G56650, AT2G28190, AT3G49570, AT3G49580, AT5G24660
cellular response to toxic substance (GO:0097237)	46	7	0.4	+	17.63	0.000921	AT1G08830, AT1G56650, AT2G28190, AT3G49570, AT3G49580, AT5G05600, AT5G24660
response to ozone (GO:0010193)	33	5	0.28	+	17.56	0.0476	AT1G08830, AT1G72520, AT2G28190, AT5G24110, AT5G42380
flavonoid biosynthetic process (GO:0009813)	59	8	0.51	+	15.71	0.000293	AT1G06000, AT1G30530, AT1G56650, AT3G51240, AT3G55970, AT5G05600, AT5G07990, AT5G54060
cellular response to antibiotic (GO:0071236)	56	7	0.48	+	14.49	0.00307	AT1G08830, AT1G28480, AT2G28190, AT3G50930, AT5G03350, AT5G13320, AT5G22570
flavonoid metabolic process (GO:0009812)	69	8	0.6	+	13.44	0.000878	AT1G06000, AT1G30530, AT1G56650, AT3G51240, AT3G55970, AT5G05600, AT5G07990, AT5G54060
response to UV-B (GO:0010224)	71	8	0.61	+	13.06	0.00107	AT1G08830, AT1G35210, AT1G75040, AT2G28190, AT2G36750, AT3G21890, AT3G51240, AT5G59820
detoxification (GO:0098754)	97	8	0.84	+	9.56	0.00947	AT1G02920, AT1G02930, AT1G08830, AT1G56650, AT2G28190, AT3G49570, AT3G49580, AT5G24660
cellular response to drug (GO:0035690)	86	7	0.74	+	9.43	0.0423	AT1G08830, AT1G28480, AT2G28190, AT3G50930, AT5G03350, AT5G13320, AT5G22570
response to UV (GO:0009411)	123	10	1.06	+	9.42	0.000636	AT1G08830, AT1G35210, AT1G75040, AT2G28190, AT2G36750, AT3G21890, AT3G50930, AT3G51240, AT5G07990, AT5G59820
response to wounding (GO:0009611)	216	16	1.86	+	8.58	5.22e-07	AT1G17380, AT1G19180, AT1G27730, AT1G43160, AT1G72520, AT1G72920, AT1G74100, AT2G20340, AT2G34810, AT3G16470, AT3G45140, AT3G61190, AT4G23600, AT5G24770, AT5G47240, AT5G59820
response to jasmonic acid (GO:0009753)	216	15	1.86	+	8.05	4.48e-06	AT1G17380, AT1G19180, AT1G28480, AT1G43160, AT1G56650, AT1G74100, AT2G34810, AT3G16470, AT3G45140, AT4G20860, AT4G23600, AT5G24770, AT5G24780, AT5G54060, AT5G64810
response to salicylic acid (GO:0009751)	200	12	1.73	+	6.95	0.00088	AT1G28480, AT1G43160, AT1G66700, AT2G33380, AT2G46400, AT3G50930, AT3G61190, AT4G39030, AT5G03350, AT5G13320, AT5G22570, AT5G24110
response to toxic substance (GO:0009636)	207	12	1.79	+	6.72	0.00125	AT1G02920, AT1G02930, AT1G08830, AT1G56650, AT2G28190, AT2G43570, AT3G49570, AT3G49580, AT4G23600, AT5G05600, AT5G24110, AT5G24660
defense response to fungus (GO:0050832)	232	13	2	+	6.49	0.000595	AT1G02920, AT1G19670, AT1G52400, AT1G52410, AT2G30770, AT2G33380, AT2G43530, AT2G43550, AT3G26830, AT4G08870, AT4G12490, AT4G30650, AT5G64810
response to antibiotic (GO:0046677)	304	16	2.62	+	6.1	5.34e-05	AT1G08830, AT1G28480, AT1G43160, AT1G66700, AT1G72520, AT2G28190, AT2G33380, AT2G46400, AT3G50930, AT3G61190, AT4G39030, AT5G03350, AT5G13320, AT5G22570, AT5G24110, AT5G42380
response to fungus (GO:0009620)	310	16	2.68	+	5.98	6.92e-05	AT1G02920, AT1G19670, AT1G52400, AT1G52410, AT1G66700, AT2G30770, AT2G33380, AT2G43530, AT2G43550, AT3G26830, AT3G45140, AT4G08870, AT4G12490, AT4G30650, AT5G13320, AT5G64810
defense response to other organism (GO:0098542)	682	33	5.89	+	5.61	9.42e-12	AT1G02450, AT1G02920, AT1G02930, AT1G08830, AT1G19180, AT1G19670, AT1G52400, AT1G52410, AT1G66700, AT1G74100, AT1G75040, AT2G26560, AT2G30750, AT2G30770, AT2G33380, AT2G43530, AT2G43550, AT2G43570, AT2G46400, AT3G26830, AT4G08870, AT4G12490, AT4G23140, AT4G23200, AT4G30650, AT4G39030, AT5G03210, AT5G03350, AT5G13320, AT5G22570, AT5G24660, AT5G24770, AT5G64810
regulation of defense response (GO:0031347)	249	12	2.15	+	5.58	0.00785	AT1G02450, AT1G17380, AT1G19180, AT1G47370, AT3G26830, AT3G61190, AT4G19030, AT4G31870, AT4G39030, AT5G13320, AT5G24660, AT5G48657
response to bacterium (GO:0009617)	493	22	4.25	+	5.17	2.08e-06	AT1G02450, AT1G02920, AT1G02930, AT1G08830, AT1G19180, AT1G19670, AT1G33960, AT1G66700, AT1G72520, AT2G30750, AT2G30770, AT2G46400, AT3G26830, AT3G45140, AT3G50930, AT4G23140, AT4G23200, AT4G39030, AT5G13320, AT5G22570, AT5G24660, AT5G64810
defense response to bacterium (GO:0042742)	393	17	3.39	+	5.01	0.00029	AT1G02450, AT1G02920, AT1G02930, AT1G08830, AT1G19180, AT1G19670, AT1G66700, AT2G30750, AT2G30770, AT2G46400, AT4G23140, AT4G23200, AT4G39030, AT5G13320, AT5G22570, AT5G24660, AT5G64810
response to external biotic stimulus (GO:0043207)	988	41	8.53	+	4.81	4.86e-13	AT1G02450, AT1G02920, AT1G02930, AT1G08830, AT1G19180, AT1G19670, AT1G33960, AT1G52400, AT1G52410, AT1G56650, AT1G61800, AT1G64780, AT1G66700, AT1G72140, AT1G72520, AT1G74100, AT1G75040, AT2G26560, AT2G30750, AT2G30770, AT2G33380, AT2G43530, AT2G43550, AT2G43570, AT2G46400, AT3G26830, AT3G45140, AT3G50930, AT4G08870, AT4G12490, AT4G23140, AT4G23200, AT4G30650, AT4G39030, AT5G03210, AT5G03350, AT5…
response to other organism (GO:0051707)	988	41	8.53	+	4.81	4.86e-13	AT1G02450, AT1G02920, AT1G02930, AT1G08830, AT1G19180, AT1G19670, AT1G33960, AT1G52400, AT1G52410, AT1G56650, AT1G61800, AT1G64780, AT1G66700, AT1G72140, AT1G72520, AT1G74100, AT1G75040, AT2G26560, AT2G30750, AT2G30770, AT2G33380, AT2G43530, AT2G43550, AT2G43570, AT2G46400, AT3G26830, AT3G45140, AT3G50930, AT4G08870, AT4G12490, AT4G23140, AT4G23200, AT4G30650, AT4G39030, AT5G03210, AT5G03350, AT5…
response to biotic stimulus (GO:0009607)	989	41	8.53	+	4.8	5.02e-13	AT1G02450, AT1G02920, AT1G02930, AT1G08830, AT1G19180, AT1G19670, AT1G33960, AT1G52400, AT1G52410, AT1G56650, AT1G61800, AT1G64780, AT1G66700, AT1G72140, AT1G72520, AT1G74100, AT1G75040, AT2G26560, AT2G30750, AT2G30770, AT2G33380, AT2G43530, AT2G43550, AT2G43570, AT2G46400, AT3G26830, AT3G45140, AT3G50930, AT4G08870, AT4G12490, AT4G23140, AT4G23200, AT4G30650, AT4G39030, AT5G03210, AT5G03350, AT5…
response to drug (GO:0042493)	593	24	5.12	+	4.69	2.22e-06	AT1G08830, AT1G27730, AT1G28480, AT1G43160, AT1G66700, AT1G72520, AT2G28190, AT2G33380, AT2G46400, AT3G28580, AT3G46090, AT3G50930, AT3G61190, AT4G19030, AT4G21903, AT4G21910, AT4G39030, AT5G03350, AT5G13320, AT5G22570, AT5G24110, AT5G42380, AT5G51190, AT5G59820
defense response (GO:0006952)	1147	46	9.9	+	4.65	1.86e-14	AT1G02450, AT1G02920, AT1G02930, AT1G08830, AT1G17380, AT1G19180, AT1G19670, AT1G43160, AT1G47370, AT1G52040, AT1G52400, AT1G52410, AT1G57630, AT1G65870, AT1G66700, AT1G72520, AT1G72900, AT1G72920, AT1G74100, AT1G75040, AT2G26560, AT2G30750, AT2G30770, AT2G32140, AT2G33380, AT2G43530, AT2G43550, AT2G43570, AT2G46400, AT3G26830, AT3G50930, AT4G08870, AT4G12490, AT4G23140, AT4G23200, AT4G30650, AT4…
response to oxidative stress (GO:0006979)	424	17	3.66	+	4.65	0.000811	AT1G02930, AT1G08830, AT1G27730, AT1G56650, AT1G72520, AT1G78410, AT1G80130, AT2G28190, AT3G28580, AT3G46090, AT4G23140, AT4G31870, AT5G16980, AT5G24110, AT5G24770, AT5G42380, AT5G59820
response to organic cyclic compound (GO:0014070)	327	13	2.82	+	4.61	0.0226	AT1G28480, AT1G43160, AT1G66700, AT2G33380, AT2G43570, AT2G46400, AT3G50930, AT3G61190, AT4G39030, AT5G03350, AT5G13320, AT5G22570, AT5G24110
regulation of response to stress (GO:0080134)	359	14	3.1	+	4.52	0.0125	AT1G02450, AT1G17380, AT1G19180, AT1G47370, AT1G67360, AT2G46400, AT3G26830, AT3G61190, AT4G19030, AT4G31870, AT4G39030, AT5G13320, AT5G24660, AT5G48657
secondary metabolic process (GO:0019748)	371	14	3.2	+	4.37	0.018	AT1G02920, AT1G02930, AT1G09480, AT1G21120, AT1G52400, AT1G65870, AT1G74100, AT1G76790, AT2G23000, AT2G23010, AT2G30770, AT3G26830, AT4G14680, AT4G30530
response to acid chemical (GO:0001101)	1178	44	10.17	+	4.33	1.32e-12	AT1G01560, AT1G02930, AT1G08830, AT1G17380, AT1G19180, AT1G27730, AT1G28480, AT1G43160, AT1G43670, AT1G43910, AT1G52400, AT1G52890, AT1G56650, AT1G65690, AT1G66700, AT1G72520, AT1G74100, AT2G28190, AT2G33380, AT2G34810, AT2G38750, AT2G38760, AT2G46400, AT3G16470, AT3G26830, AT3G28270, AT3G28580, AT3G45140, AT3G50930, AT3G61190, AT4G04490, AT4G20860, AT4G23600, AT4G36830, AT4G39030, AT5G03350, AT5…
response to external stimulus (GO:0009605)	1388	50	11.98	+	4.17	3.8e-14	AT1G02450, AT1G02920, AT1G02930, AT1G08830, AT1G19180, AT1G19670, AT1G33960, AT1G47400, AT1G52400, AT1G52410, AT1G56650, AT1G61800, AT1G64780, AT1G66700, AT1G72140, AT1G72520, AT1G74100, AT1G75040, AT2G26560, AT2G30750, AT2G30766, AT2G30770, AT2G33380, AT2G43530, AT2G43550, AT2G43570, AT2G46400, AT3G05630, AT3G26830, AT3G28270, AT3G28580, AT3G45140, AT3G49580, AT3G50930, AT4G08870, AT4G12490, AT4…
cellular response to acid chemical (GO:0071229)	399	14	3.44	+	4.07	0.0396	AT1G08830, AT1G19180, AT1G28480, AT1G52400, AT1G56650, AT2G28190, AT3G28270, AT3G50930, AT4G36830, AT5G03350, AT5G13320, AT5G22570, AT5G54060, AT5G64810
response to oxygen-containing compound (GO:1901700)	1596	49	13.77	+	3.56	3.6e-11	AT1G01560, AT1G02930, AT1G08830, AT1G17380, AT1G19180, AT1G27730, AT1G28480, AT1G43160, AT1G43670, AT1G43910, AT1G52400, AT1G52890, AT1G56650, AT1G61800, AT1G65690, AT1G66700, AT1G72520, AT1G74100, AT2G28190, AT2G33380, AT2G34810, AT2G38750, AT2G38760, AT2G46400, AT3G16470, AT3G26830, AT3G28270, AT3G28580, AT3G45140, AT3G46090, AT3G50930, AT3G61190, AT4G04490, AT4G20860, AT4G23140, AT4G23600, AT4…
response to salt stress (GO:0009651)	590	18	5.09	+	3.54	0.0155	AT1G02920, AT1G02930, AT1G08830, AT1G27730, AT1G43160, AT1G52400, AT1G56650, AT2G28190, AT2G33380, AT2G38750, AT2G38760, AT3G16470, AT3G49580, AT4G23600, AT4G30650, AT5G24660, AT5G24770, AT5G59820
multi-organism process (GO:0051704)	1482	43	12.79	+	3.36	1.21e-08	AT1G02450, AT1G02920, AT1G02930, AT1G08830, AT1G09080, AT1G19180, AT1G19670, AT1G33960, AT1G52400, AT1G52410, AT1G56650, AT1G61800, AT1G64780, AT1G64980, AT1G66700, AT1G72140, AT1G72520, AT1G74100, AT1G75040, AT2G26560, AT2G30750, AT2G30770, AT2G33380, AT2G43530, AT2G43550, AT2G43570, AT2G46400, AT3G26830, AT3G45140, AT3G50930, AT4G08870, AT4G12490, AT4G23140, AT4G23200, AT4G30650, AT4G39030, AT5…
response to osmotic stress (GO:0006970)	665	19	5.74	+	3.31	0.021	AT1G02920, AT1G02930, AT1G08830, AT1G27730, AT1G43160, AT1G52400, AT1G56650, AT1G65690, AT2G28190, AT2G33380, AT2G38750, AT2G38760, AT3G16470, AT3G49580, AT4G23600, AT4G30650, AT5G24660, AT5G24770, AT5G59820
response to inorganic substance (GO:0010035)	945	24	8.15	+	2.94	0.00937	AT1G02920, AT1G02930, AT1G08830, AT1G27730, AT1G43160, AT1G52400, AT1G52890, AT1G56650, AT1G72520, AT1G75040, AT2G26560, AT2G28190, AT2G33380, AT2G38750, AT2G38760, AT2G43570, AT3G26830, AT3G28270, AT3G28580, AT3G45140, AT5G24110, AT5G24770, AT5G26220, AT5G42380
response to stress (GO:0006950)	3158	80	27.25	+	2.94	7.34e-16	AT1G02450, AT1G02920, AT1G02930, AT1G08830, AT1G09080, AT1G17380, AT1G19180, AT1G19670, AT1G27730, AT1G43160, AT1G47370, AT1G47400, AT1G52040, AT1G52400, AT1G52410, AT1G52890, AT1G56650, AT1G57630, AT1G65690, AT1G65870, AT1G66700, AT1G72520, AT1G72900, AT1G72920, AT1G74100, AT1G75040, AT1G78410, AT1G80130, AT2G20340, AT2G26560, AT2G28190, AT2G30750, AT2G30766, AT2G30770, AT2G32140, AT2G33380, AT2…
response to organic substance (GO:0010033)	1916	47	16.53	+	2.84	2.92e-07	AT1G01560, AT1G08830, AT1G09080, AT1G17380, AT1G19180, AT1G27730, AT1G28480, AT1G43160, AT1G43670, AT1G43910, AT1G52400, AT1G56650, AT1G61800, AT1G65690, AT1G66700, AT1G74100, AT1G76530, AT2G28190, AT2G33380, AT2G34810, AT2G38750, AT2G43570, AT2G46400, AT3G05630, AT3G16470, AT3G26830, AT3G28580, AT3G45140, AT3G46090, AT3G50930, AT3G61190, AT4G04490, AT4G20860, AT4G23600, AT4G36830, AT4G39030, AT5…
response to hormone (GO:0009725)	1599	39	13.8	+	2.83	1.72e-05	AT1G01560, AT1G17380, AT1G19180, AT1G27730, AT1G28480, AT1G43160, AT1G43670, AT1G43910, AT1G52400, AT1G56650, AT1G65690, AT1G66700, AT1G74100, AT1G76530, AT2G33380, AT2G34810, AT2G38750, AT2G46400, AT3G05630, AT3G16470, AT3G26830, AT3G28580, AT3G45140, AT3G50930, AT3G61190, AT4G04490, AT4G20860, AT4G23600, AT4G36830, AT4G39030, AT5G03350, AT5G07990, AT5G13320, AT5G22570, AT5G24110, AT5G24770, AT5…
response to endogenous stimulus (GO:0009719)	1615	39	13.94	+	2.8	2.25e-05	AT1G01560, AT1G17380, AT1G19180, AT1G27730, AT1G28480, AT1G43160, AT1G43670, AT1G43910, AT1G52400, AT1G56650, AT1G65690, AT1G66700, AT1G74100, AT1G76530, AT2G33380, AT2G34810, AT2G38750, AT2G46400, AT3G05630, AT3G16470, AT3G26830, AT3G28580, AT3G45140, AT3G50930, AT3G61190, AT4G04490, AT4G20860, AT4G23600, AT4G36830, AT4G39030, AT5G03350, AT5G07990, AT5G13320, AT5G22570, AT5G24110, AT5G24770, AT5…
cellular response to chemical stimulus (GO:0070887)	963	23	8.31	+	2.77	0.0396	AT1G08830, AT1G09080, AT1G19180, AT1G28480, AT1G43160, AT1G52400, AT1G56650, AT1G57630, AT2G26560, AT2G28190, AT2G46400, AT3G28270, AT3G49570, AT3G49580, AT3G50930, AT4G36830, AT5G03350, AT5G05600, AT5G13320, AT5G22570, AT5G24660, AT5G54060, AT5G64810
response to chemical (GO:0042221)	2777	66	23.96	+	2.75	6.17e-11	AT1G01560, AT1G02920, AT1G02930, AT1G08830, AT1G09080, AT1G17380, AT1G19180, AT1G27730, AT1G28480, AT1G43160, AT1G43670, AT1G43910, AT1G52400, AT1G52890, AT1G56650, AT1G57630, AT1G61800, AT1G65690, AT1G66700, AT1G72520, AT1G74100, AT1G75040, AT1G76530, AT2G26560, AT2G28190, AT2G33380, AT2G34810, AT2G38750, AT2G38760, AT2G43570, AT2G46400, AT3G05630, AT3G16470, AT3G26830, AT3G28270, AT3G28580, AT3…
response to abiotic stimulus (GO:0009628)	2098	44	18.1	+	2.43	0.000142	AT1G02920, AT1G02930, AT1G08830, AT1G09080, AT1G27730, AT1G30530, AT1G35210, AT1G43160, AT1G52400, AT1G52410, AT1G52890, AT1G56650, AT1G57630, AT1G61800, AT1G65690, AT1G66700, AT1G75040, AT2G26560, AT2G28190, AT2G33380, AT2G36750, AT2G38750, AT2G38760, AT3G16470, AT3G19040, AT3G21890, AT3G25770, AT3G26830, AT3G28270, AT3G44450, AT3G45140, AT3G49580, AT3G50930, AT3G51240, AT3G61190, AT4G23600, AT4…
response to stimulus (GO:0050896)	5731	110	49.45	+	2.22	7.26e-15	AT1G01560, AT1G02450, AT1G02920, AT1G02930, AT1G08830, AT1G09080, AT1G17380, AT1G19180, AT1G19670, AT1G27730, AT1G28480, AT1G30530, AT1G33960, AT1G35210, AT1G43160, AT1G43670, AT1G43910, AT1G47370, AT1G47400, AT1G52040, AT1G52400, AT1G52410, AT1G52890, AT1G56650, AT1G57630, AT1G61800, AT1G64780, AT1G65690, AT1G65870, AT1G66700, AT1G72140, AT1G72520, AT1G72900, AT1G72920, AT1G74100, AT1G75040, AT1…
Unclassified (UNCLASSIFIED)	6314	42	54.48	-	0.77	0	AT1G01680, AT1G07450, AT1G13609, AT1G26420, AT1G28570, AT1G31550, AT1G35230, AT1G52000, AT1G58270, AT2G17280, AT2G20142, AT2G29310, AT2G46650, AT3G10150, AT3G10185, AT3G28220, AT3G28300,AT3G28290, AT3G28300,AT3G28290, AT3G29639, AT3G50770, AT3G61920, AT4G01080, AT4G04830, AT4G04840, AT4G10120, AT4G13410, AT4G14365, AT4G15620, AT4G17470, AT4G23680, AT4G27560, AT4G27570, AT5G16190, AT5G24770, AT5G3…
macromolecule metabolic process (GO:0043170)	5021	18	43.33	-	0.42	0.0113	AT1G02390, AT1G09080, AT1G21240, AT1G43670, AT2G23000, AT2G23010, AT2G27420, AT3G19040, AT3G44990, AT4G04490, AT4G04500, AT4G23140, AT4G23200, AT4G23990, AT4G38560, AT4G39210, AT5G53450, AT5G59130
nucleic acid metabolic process (GO:0090304)	1715	1	14.8	-	0.07	0.023	AT4G38560
GO molecular function complete
glucosyltransferase activity (GO:0046527)	211	12	1.82	+	6.59	0.000928	AT1G06000, AT1G30530, AT2G36750, AT3G44990, AT4G10120, AT4G13410, AT4G16590, AT4G23990, AT4G27560, AT4G27570, AT5G16190, AT5G54060
calcium ion binding (GO:0005509)	229	12	1.98	+	6.07	0.00211	AT1G21240, AT1G52410, AT2G33380, AT2G38750, AT2G38760, AT2G43290, AT3G01830, AT3G29000, AT3G47480, AT3G50770, AT5G39670, AT5G42380
Unclassified (UNCLASSIFIED)	5700	40	49.19	-	0.81	0	AT1G01680, AT1G04770, AT1G10340, AT1G13609, AT1G35230, AT1G52000, AT1G52040, AT1G57630, AT1G58270, AT1G60190, AT1G64200, AT1G64980, AT1G65870, AT1G67360, AT1G68600, AT1G72900, AT1G72920, AT1G74770, AT1G80130, AT2G20142, AT2G32140, AT2G45135, AT3G10185, AT3G28220, AT3G28300,AT3G28290, AT3G28300,AT3G28290, AT3G29639, AT3G49320, AT4G00700, AT4G04830, AT4G04840, AT4G30650, AT5G03210, AT5G16980, AT5G2…
GO cellular component complete
vacuole (GO:0005773)	1091	27	9.41	+	2.87	0.000855	AT1G02920, AT1G02930, AT1G19670, AT1G31550, AT1G52040, AT1G52400, AT1G52410, AT1G61800, AT1G64200, AT1G67360, AT1G68600, AT1G72140, AT1G75040, AT2G27420, AT2G33380, AT2G38760, AT3G05630, AT3G16470, AT3G28220, AT3G59140, AT4G12290, AT4G23200, AT4G23600, AT4G29700, AT5G24770, AT5G24780, AT5G25260
Unclassified (UNCLASSIFIED)	2364	17	20.4	-	0.83	0	AT1G04770, AT1G07450, AT1G12030, AT1G78410, AT2G25260, AT2G46650, AT3G09162, AT3G28300,AT3G28290, AT3G28300,AT3G28290, AT3G29000, AT4G21903, AT4G30650, AT5G05250, AT5G24770, AT5G38900, AT5G41750, AT5G47330
protein-containing complex (GO:0032991)	3159	9	27.26	-	0.33	0.0334	AT1G09080, AT1G64200, AT3G14020, AT3G19040, AT4G38560, AT5G04150, AT5G06510, AT5G24770, AT5G48850

## Sheet: 145 down-regulated genes
Analysis Type:	PANTHER Overrepresentation Test (Released 20181113)
Annotation Version and Release Date:	GO Ontology database Released 2019-01-01
Analyzed List:	upload_1 (Arabidopsis thaliana)
Reference List:	Arabidopsis thaliana (all genes in database)
Test Type:	FISHER
Correction:	BONFERRONI
Bonferroni count:	2718
GO biological process complete	Arabidopsis thaliana - REFLIST (27581)	upload_1 (139)	upload_1 (expected)	upload_1 (over/under)	upload_1 (fold Enrichment)	upload_1 (P-value)
response to ethylene (GO:0009723)	216	8	1.09	+	7.35	0.0495	AT1G71030, AT3G16770, AT3G59900, AT4G02380, AT5G25350, AT5G39610, AT5G54190, AT5G61590
response to oxidative stress (GO:0006979)	424	11	2.14	+	5.15	0.0352	AT2G37130, AT3G16670, AT3G30775, AT3G48360, AT4G02380, AT4G21870, AT4G25100, AT4G35970, AT4G37610, AT5G20250, AT5G39610
response to light stimulus (GO:0009416)	739	15	3.72	+	4.03	0.0168	AT1G03010, AT1G29930, AT1G77760, AT1G80920, AT2G34430, AT2G42610, AT2G42870, AT3G08660, AT3G15620, AT4G02380, AT4G25100, AT5G04190, AT5G18170, AT5G54190, AT5G63190
response to radiation (GO:0009314)	760	15	3.83	+	3.92	0.0233	AT1G03010, AT1G29930, AT1G77760, AT1G80920, AT2G34430, AT2G42610, AT2G42870, AT3G08660, AT3G15620, AT4G02380, AT4G25100, AT5G04190, AT5G18170, AT5G54190, AT5G63190
response to abiotic stimulus (GO:0009628)	2098	30	10.57	+	2.84	0.000519	AT1G03010, AT1G29930, AT1G62480, AT1G71030, AT1G77760, AT1G80920, AT2G16060, AT2G29980, AT2G34430, AT2G42610, AT2G42870, AT3G08660, AT3G15620, AT3G16770, AT3G30775, AT3G48360, AT4G02380, AT4G21870, AT4G25100, AT4G37610, AT5G02020, AT5G04190, AT5G18170, AT5G20250, AT5G39610, AT5G54190, AT5G58670, AT5G61590, AT5G63190, AT5G66400
Unclassified (UNCLASSIFIED)	6314	33	31.82	+	1.04	0	AT1G02610, AT1G09460, AT1G15125, AT1G25230, AT1G49200, AT1G49500, AT1G58190, AT1G58190, AT1G79700, AT2G05540, AT2G15880, AT2G18700, AT2G20670, AT2G33830, AT2G39400, AT3G15450, AT3G22142, AT3G26200, AT3G49940, AT3G57440, AT4G08290, AT4G08300, AT4G17245, AT4G21326, AT4G27450, AT5G21170, AT5G22310, AT5G38200, AT5G39160, AT5G39190, AT5G39190, AT5G44260, AT5G44973
GO molecular function complete
Unclassified (UNCLASSIFIED)	5700	34	28.73	+	1.18	0	AT1G03010, AT1G09460, AT1G49130, AT1G49500, AT1G58190, AT1G58190, AT1G62480, AT1G75750, AT1G79700, AT1G80920, AT2G05540, AT2G17880, AT2G20670, AT2G25590, AT2G33830, AT2G42610, AT3G08660, AT3G15450, AT3G22142, AT3G29370, AT3G57440, AT4G21326, AT4G21326, AT4G34770, AT4G34970, AT4G36040, AT5G02020, AT5G21170, AT5G38200, AT5G39160, AT5G39190, AT5G39190, AT5G44973, AT5G61440
GO cellular component complete
Unclassified (UNCLASSIFIED)	2364	13	11.91	+	1.09	0	AT1G49200, AT1G49500, AT1G58190, AT1G58190, AT1G79700, AT2G25590, AT2G34655, AT3G12710, AT3G61210, AT4G21326, AT5G16110, AT5G21170, AT5G22310
